# Supplementary material for: Increased sugar valuation contributes to the evolutionary shift in egg-laying behavior of the fruit pest Drosophila suzukii
Source: PLoS Biol. 2023 Dec 11;21(12):e3002432. doi: 10.1371/journal.pbio.3002432 (PMC10735178; doi:10.1371/journal.pbio.3002432)
Supplement: S1 Dataset — Egg-laying rate of each replicate, on each egg-laying substrate for two-choice assays (Fig 1A and 1C–1F) or on the single substrate for oviposition stimulation experiments (Fig 1B). (XLSX) [file pbio.3002432.s005.xlsx]

## Sheet: Fig1A
CS ripe	CS ferm	WT3 ripe	WT3 ferm
38	243	295	28
23	240	156	18
73	165	141	35
47	221	177	56
62	202	148	54
14	247	181	50
24	273	266	16
21	191	214	9
43	214	236	36
29	239	212	51
53	207	179	92
57	198	142	26
19	221	230	42
40	265	186	28
33	246	236	24
64	196	156	73
30	147	144	24
42	192	140	29
36	147	122	14
124	104	109	45
43	256	250	21
81	187	305	22
74	214	225	37
51	200	293	26
191	48	133	48
14	272	243	22
28	245	207	41
48	172	129	58
102	177	146	13
48	237	163	41
13	166
50	210
42	222
32	249
30	216

## Sheet: Fig1B
CS_ripeAloneAVG	CS_fermAloneAVG	WT3_ripeAloneAVG	WT3_fermAloneAVG
11	42	51.5	7.5
8.5	36.5	21	40
25.5	36.5	48	39
46.5	48	34.5	57.5
32.5	37	38.5	50.5
14.5	23	28	32
41.5	34	16	36.5
10.5	19	43.5	44.5
26	35.5	13.5	54.5
17.5	19	48.5	51
39	22.5	51	52.5
34	0	53.5	50.5
15	2.5	39	43
3	10	33	32.5
34.5	9.5	59	32
36	13	30	53.5
5.5	16.5	27.5	41
5	13	39	49
1.5	5.5	14.5	62
6	8	13.5	27.5

## Sheet: Fig1C
suzWT3_ripe	suzWT3_ferm	suzAM_ripe	suzAM_ferm	suzJAP_ripe	suzJAP_ferm	BiaB1_ripe	BiaB2_ferm	BiaB2_ripe	BiaB2_ferm	BiaB3_ripe	BiaB3_ferm	Tak_ripe	Tak_ferm	Eug_ripe	Eug_ferm	Sant_ripe	Sant_ferm	Teiss_ripe	Teiss_ferm	erec223_Ripe	erec223_Ferm	sechA1_Ripe	sechA1_Ferm	sechA2_Ripe	sechA2_Ferm	sim343_Ripe	sim343_Ferm	sim347_Ripe	sim347_Ferm	melCS_ripe	melCS_ferm	melOreR_ripe	melOreR_ferm	melIso1_ripe	melIso1_ferm	melHar_ripe	melHar_ferm	pseu_ripe	pseu_ferm	will_ripe	will_ferm
51	39	96	22	28	34	3	29	40	71	21	30	39	27	10	31	34	38	47	22	22	144	0	37	0	34	34	44	110	17	14	79	0	0	46	69	10	46	0	5	57	1
95	6	91	5	58	4	0	87	16	53	1	39	8	23	3	7	12	57	31	13	36	108	0	40	3	50	68	28	100	50	7	47	2	39	10	72	7	34	33	67	59	3
79	29	100	3	21	16	1	56	0	58	0	47	12	34	7	36	47	25	43	8	20	83	0	15	0	24	37	38	100	34	33	33	2	14	63	46	20	32	0	34	29	51
92	16	104	6	55	6	5	31	71	39	21	46	19	14	1	12	40	29	33	43	46	144	0	12	0	58	82	24	79	38	22	45	5	22	29	113	26	15	0	40	86	0
31	12	121	17	57	21	0	68	45	24	7	44	23	30	7	3	33	36	10	69	6	88	0	19	0	44	30	28	116	24	9	60	4	9	5	95	26	7	0	86	48	43
97	11	76	11	66	14	7	58	31	35	13	47	9	52	1	21	60	27	7	56	13	56	0	23	0	0	38	34	132	32	13	50	1	1	41	63	22	17	0	25	99	6
82	7	92	5	48	11	2	74	35	82	2	74	0	56	0	2	36	49	12	44	25	112	0	8	0	4	74	18	118	34	76	62	2	22	26	60	0	38	0	46	72	4
99	14	100	4	60	10	3	61	23	122	19	53	0	39	5	25	36	41	2	60	22	64	0	11	0	16	52	28	90	30	8	30	16	12	74	62	1	42	0	24	26	19
96	14	113	6	37	12	0	10	23	91	0	52	4	45	0	2	26	46	20	18	0	120	0	29	0	42	48	54	59	52	38	38	5	9	11	132	18	30	0	23	99	15
46	42	121	15	23	38	3	81	56	20	2	53	13	26	18	47	37	7	32	21	18	90	0	30	0	26	28	47	112	7	31	24	11	12	24	96	14	24	0	0	27	59
68	6	35	2	13	1	46	49	54	11	12	33	5	19	40	22	35	21	61	15	1	82	0	2	0	8	36	32	100	41	18	14	57	24	57	68	3	48	4	73	51	15
44	15	90	12	43	4	14	54	47	38	13	61	1	21	19	39	40	27	67	16	0	88	1	9	0	14	12	22	86	34	5	8	15	47	14	34	1	62	0	90	55	53
20	8	97	7	45	6	10	61	50	36	35	27	14	26	41	28	24	32	40	15	8	26	0	7	0	1	25	12	132	17	8	7		33	35	117	1	36	0	63	74	28
28	11	100	10	60	2	48	73	30	41	26	43	14	15	31	36	29	39	34	38	37	58	0	1	0	1	26	34	59	35	7	5	1	99	51	100	11	76	0	28	47	29
60	22	106	8	17	2	23	66	79	21	25	38	2	30	24	30	16	39	47	22	4	96	0	6	0	12	11	17	100	19	3	13	1	104	29	31	2	44	0	60	1	81
54	11	102	8	52	1	2	36	78	13	9	74	2	16	27	35	22	27	62	13	0	93	0	10	0	7	20	20	111	24	10	10	59	1	1	66	0	40	0	80	74	20
32	13	108	6	50	3	19	33	55	7	5	24	0	32	19	37	14	30	44	36	23	50	0	5	0	13	10	6	68	66	14	1	3	74	11	142	2	62	2	45	39	43
46	18	80	10	21	8	8	38	8	62	17	44	3	7	36	28	37	24	37	50	6	80	0	0	1	16	37	16	52	68	6	17	27	36	67	68	2	66	0	87	36	98
46	22	87	2	18	3	29	65	66	21	19	40	15	8	37	37	31	31	14	39	2	104	4	13	0	0	17	25	94	18	16	12	9	75	27	106	4	43	2	68	47	21
72	18	43	40	17	3	2	19	34	32	22	54	0	17	31	24	11	44	82	8	3	60	0	4	0	6	47	10	104	42	4	20	29	53	12	98	4	23	0	71	36	83
85	5					49	35																							3	1
94	2					16	53																							16	37
69	26					1	30																							17	11
49	23					24	30																							6	16
95	16					15	40																							10	45
63	12					10	72																							11	6
94	13					6	80																							4	18
69	10					7	19																							4	8
60	1					12	48																							8	24
64	3					9	47																							5	12
64	34																													15	134
95	11																													14	140
64	28																													11	142
104	38																													7	120
90	25																													42	102
82	26																													10	134
78	33																													12	112
80	14																													17	98
74	60																													23	136
23	31																													24	108
106	31																													23	48
150	45																													6	30
81	34																													27	28
106	21																													30	29
68	43																													26	54
98	19																													22	48
101	24																													18	50
127	30																													9	37
52	20																													39	3
60	11																													20	19

## Sheet: Fig1D
mel_glufru	mel_agar	mel_glufru	mel_1aceticacid	WT3_glufru	WT3_agar	WT3_glufru	WT3_1aceticacid
0	0	52	25	120	41	52	66
28	0	23	50	80	18	17	56
18	0	35	68	54	10	42	46
21	1	12	21	38	5	22	64
17	0	25	48	56	17	82	14
108	16	38	80	92	28	47	30
62	10	17	70	68	4	32	58
88	9	20	64	50	7	56	60
7	0	42	40	36	16	42	88
34	8	30	70	38	9	82	33
22	0	4	70	16	1	18	12
33	0	3	22	52	1	29	38
74	12	14	46	72	22	41	14
32	3	5	32	72	14	37	23
88	3	9	42	41	12	91	58
6	0	31	68	16	13	26	48
76	21	6	53	58	27	13	78
96	16	19	78	40	1	19	19
50	3	16	40	66	19	22	21
140	20	2	86	19	0	29	9
13	0	82	54	72	1	70	22
51	1	24	26	116	6	96	52
110	18	36	71	42	12	60	8
65	21	3	72	29	2	12	0
59	2	11	60	96	14	72	26
28	5	42	17	52	9	80	6
78	8	32	92	79	18	33	26
72	25	25	45	30	42	13	16
57	0	1	35	76	14	39	54
78	9	12	46	53	6	30	6
33	1	2	68	76	13	104	0
22	1	0	0	114	27	108	1
24	6	14	47	45	21	33	35
2	0	11	39	35	32	51	14
5	0	16	63	22	2	45	9
0	0	16	42	31	3	96	0
88	18	5	100	89	52	45	60
7	8	7	102	70	12	30	37
74	1	43	16	79	8	86	28
76	10	61	51	30	4	102	0

## Sheet: Fig1E
melRipe	melFerm	melRipe1AA	melFerm	WT3Ripe	WT3Ferm	WT3Ripe1AA	WT3Ferm
68	62	68	24	22	12	44	30
26	10	118	18	13	15	35	16
20	120	98	36	42	18	54	3
50	92	117	48	42	10	38	2
38	42	118	38	30	18	32	2
52	60	80	26	14	6	66	13
28	64	64	66	35	9	108	8
22	82	122	40	48	6	1	1
48	96	142	20	38	16	26	7
88	80	88	40	25	20	16	3
19	82	41	73	28	14	58	26
10	68	49	48	54	22	98	14
24	90	51	53	13	25	84	10
14	116	32	84	31	13	32	2
17	74	63	56	47	20	46	18
22	86	38	42	78	54	96	22
10	70	26	78	84	25	96	8
30	82	54	68	102	32	50	8
34	80	37	58	48	6	48	18
24	115	46	76	70	41	80	4
12	100	3	106	116	23	100	4
3	82	24	50	94	32	90	11
4	136	4	66	52	74	72	20
1	100	10	99	24	11	124	13
5	126	14	92	50	25	64	12
7	100	25	114	92	32	96	18
2	100	20	98	104	40	68	15
0	88	14	82	130	12	116	6
4	134	24	120	42	50	84	12
7	108	8	82	72	29	98	28
7	82	29	84	56	25	92	16
7	90	24	57	66	62	102	15
9	100	22	68	62	34	114	6
14	92	17	62	66	22	94	21
4	62	9	56	56	33	86	44
30	50	13	66	70	40	86	8
4	56	24	90	60	50	54	16
15	88	16	88	112	22	50	22
6	92	18	52	40	12	112	18
36	54	31	48	35	11	98	27

## Sheet: Fig1F
CS_ripe	CS_ferm	CS_ripe	CS_fermglufru	WT3_ripe	WT3_ferm	WT3_ripe	WT3_fermglufru
6	58	37	66	10	33	44	33
21	38	23	39	37	18	38	42
14	88	18	97	65	37	44	55
21	33	26	38	36	20	59	47
20	88	103	16	140	14	39	27
58	18	27	69	106	1	16	26
26	75	75	29	48	15	31	66
3	88	18	33	132	13	47	43
53	35	34	56	34	10	70	51
64	46	32	54	80	6	29	49
10	101	20	56	123	19	77	44
26	62	26	46	85	20	61	67
9	64	28	56	88	15	55	62
21	51	56	36	85	28	24	39
5	89	20	33	88	32	68	16
3	78	22	56	124	26	60	55
7	57	16	27	113	25	79	44
6	50	46	24	46	14	39	24
27	16	73	15	43	19	57	42
40	36	21	55	100	34	80	50
40	20	11	52	129	35	70	89
16	22	15	50	103	19	49	48
11	35	0	66	28	3	119	46
15	57	17	46	75	18	91	25
43	11	10	39	91	29	30	62
11	48	21	35	113	17	89	53
7	37	2	51	98	40	104	53
23	34	6	20	124	19	43	58
26	18	10	45	109	36	61	63
14	38	20	38	110	19	82	50
