# Supplementary material for: Increased sugar valuation contributes to the evolutionary shift in egg-laying behavior of the fruit pest Drosophila suzukii
Source: PLoS Biol. 2023 Dec 11;21(12):e3002432. doi: 10.1371/journal.pbio.3002432 (PMC10735178; doi:10.1371/journal.pbio.3002432)
Supplement: S2 Dataset — Egg-laying rate of each replicate, on each egg-laying substrate for two-choice assays (Fig 2A, 2B, 2E and 2F) or on the single substrate for oviposition stimulation experiments (Fig 2C and 2D). (XLSX) [file pbio.3002432.s006.xlsx]

## Sheet: Fig2A
CS_agar_large	CS_glufru_large	WT3_agar_large	WT3_glufru_large	CS_agar_med	CS_glufru_med	WT3_agar_med	WT3_glufru_med	CS_agar_small	CS_glufru_small	WT3_agar_small	WT3_glufru_small
0	0	54	72	0	0	38	72	18	16	16	24
0	10	17	24	0	9	3	62	1	2	6	17
0	38	5	82	4	13	14	32	0	1	0	0
0	26	27	98	5	12	21	46	4	12	7	5
0	15	35	82	1	2	21	32	2	26	16	12
0	31	20	20	0	1	13	12	7	14	12	1
0	0	12	68	1	6	1	11	1	5	11	5
0	4	0	18	1	25	18	22	0	0	11	6
0	49	7	42	0	16	0	10	1	9	12	5
0	7	52	36	0	0	24	35	0	2	5	28
0	0	7	16	6	23	11	27	0	0	1	11
0	12	23	15	2	38	18	44	2	7	4	12
0	8	29	17	0	19	29	65	1	9	6	5
0	26	7	15	0	2	12	18	0	6	3	16
1	0	16	41	0	0	52	46	0	0	6	11
0	0	3	7	0	8	11	29	2	3	7	5
0	5	18	31	0	3	14	18	0	1	1	0
0	5	10	24	1	14	60	60	0	8	23	20
4	25	10	10	0	16	34	27	0	1	0	2
0	36	27	32	0	4	51	66	0	0	0	0
				0	1	20	27	0	1	4	8
				1	0	5	19	1	21	4	9
				1	2	3	14	0	0	0	14
				0	3	13	20	1	16	1	13
				3	13	22	28	2	25	3	10
				0	7	6	18	2	2	8	6
				0	12	19	45	3	23	5	20
				0	2	8	9	0	0	8	22
				0	1	4	11	0	18	16	16
				1	21	51	42	0	0	11	24
								0	14	11	23
								1	6	8	15
								0	18	16	13
								0	0	0	6
								2	7	1	1
								0	0	5	4
								3	7	2	9
								1	0	20	6
								0	0	29	78
								0	0	38	42
								1	12	12	14
								2	24	40	44
								2	9	34	32
								2	18	23	30
								0	2	26	44
								0	26	5	25
								0	16	5	21
								5	15	23	43
								7	7	30	90
								0	9	26	15
								1	14	48	62
								4	18	32	60
										30	56

## Sheet: Fig2B
CS_0	CS_2.5	WT3_0	WT3_2.5	CS_1	CS_2	WT3_1	WT3_2	CS_2	CS_3	WT3_2	WT3_3	CS_2	CS_4	WT3_2	WT3_4
2	53	10	36	4	35	29	30	41	24	47	34	15	30	23	16
2	42	7	19	5	30	61	35	8	12	46	29	22	24	26	16
1	22	22	33	3	52	50	20	39	10	58	33	10	35	16	21
4	40	28	32	4	29	64	50	8	35	0	0	12	41	15	19
1	10	14	17	4	19	94	44	25	19	19	13	18	42	16	31
0	15	6	52	10	51	26	28	4	40	25	64	4	32	48	33
1	2	24	48	1	25	9	14	18	43	62	56	16	34	14	19
3	18	3	39	6	25	13	15	2	24	20	20	16	29	37	19
1	8	10	42	3	19	30	39	9	20	34	28	15	29	8	7
1	16	23	36	0	0	48	49	7	25	36	23	40	32	18	24
1	1	5	16	2	48	43	35	4	23	40	51	18	41	32	37
1	10	18	23	1	35	47	28	0	0	28	22	2	14	34	20
0	16	7	28	0	28	36	19	1	12	33	27	6	13	12	29
2	39	17	21	1	23	44	27	1	17	30	33	6	11	30	28
1	25	15	36	3	42	28	14	6	16	28	28	4	53	8	16
1	32	26	48	0	1	45	40	14	14	26	37	4	18	52	44
9	49	6	11	3	12	43	36	24	31	40	26	1	11	32	33
1	16	34	54	1	5	42	30	15	26	59	29	29	18	43	11
1	43	31	66	0	9	29	70	8	7	47	27	2	10	36	59
8	25	27	27	0	24	36	38	4	2	24	24	14	48	46	28
1	5	41	82	1	1	32	56	13	32	98	39	10	38	10	12
13	51	40	50	8	21	30	40	6	13	44	34	14	21	43	35
0	7	16	20	1	4	25	34	17	21	76	34	8	35	7	12
0	0	22	35	2	12	24	36	2	25	45	21	20	33	24	28
0	1	22	27	1	6	27	42	20	24	41	22	5	19	31	14
26	23	28	77	0	3	37	36	16	20	31	66	6	19	46	45
1	7	32	99	0	0	44	35	24	21	27	22	1	7	24	13
1	26	29	92	0	1	32	38	18	19	52	78	0	0	18	38
0	20	20	81	0	7	30	63	14	19	29	38	4	5	36	43
1	21	38	78	2	5	25	50	4	7	62	59	4	6	19	43
0	35	37	50					7	44	24	7
0	6	27	44					21	36	21	9
2	33	14	32					3	30	40	33
1	30	18	38					8	30	23	28
1	31	38	35					9	14	36	29
0	36	31	34					12	30	34	24
0	8	19	50					4	1	23	24
3	37	6	15					4	28	37	24
0	27	5	24					3	35	45	47
1	1	35	42					24	59	16	19
0	2	17	16					4	31	24	18
1	1	41	32					12	21	29	27
2	1	10	28					10	25	27	47
0	2	4	15					6	33	11	11
1	1	25	25					10	32	34	23

## Sheet: Fig2C_GLU_Dose
WT3_0	CS_0	WT3_0.001	CS_0.001	WT3_0.01	CS_0.01	WT3_0.1	CS_0.1	WT3_0.5	CS_0.5	WT3_1	CS_1	WT3_2.5	CS_2.5	WT3_5	CS_5	WT3_10	CS_10	WT3_20	CS_20	WT3_30	CS_30
22	2	65	0	39	0	114	2	96	6	156	13	173	54	123	28	120	12	107	45	36	3
34	2	2	0	30	0	102	2	156	4	150	42	147	70	110	115	149	44	197	32	56	30
118	2	0	0	90	1	156	6	103	5	124	14	71	54	121	98	171	53	167	29	83	36
32	0	2	0	29	0	41	4	65	2	115	26	145	15	102	34	101	14	129	46	81	37
26	0	17	2	32	1	28	0	119	1	115	9	125	63	89	20	161	69	107	105	12	2
29	1	49	14	16	0	138	2	76	0	145	27	168	19	97	33	89	5	129	20	88	0
29	1	32	0	81	0	25	2	155	6	105	5	79	27	115	67	124	5	185	36	73	4
31	1	85	0	7	2	45	0	99	2	68	14	76	20	67	12	198	99	87	42	176	14
27	0	66	5	23	12	48	0	130	1	74	9	166	62	80	61	143	1	25	32	96	0
35	3	14	0	99	0	173	0	106	6	152	3	80	4	125	6	162	2	153	41	145	5
80	0	3	0	46	2	0	0	125	0	85	17	145	64	59	9	110	1	22	5	66	8
43	0	26	0	27	1	48	0	128	3	128	7	27	46	85	50	61	4	87	4	84	2
82	5	4	0	70	5	15	0	102	0	117	10	120	25	98	8	108	10	11	10	72	14
1	1	16	1	19	0	57	2	156	4	105	15	75	63	23	3	70	5	47	7	32	12
14	0	1	0	18	0	55	2	104	0	113	1	132	15	80	3	129	1	80	7	86	3
4	1	13	0	11	1	5	1	74	23	122	5	133	10	120	26	51	43	133	60	77	32
7	1	10	3	3	2	3	1	71	2	63	3	176	81	110	111	48	94	101	100	109	61
1	0	9	1	51	26	86	2	106	9	177	23	126	83	128	62	164	135	136	91	65	25
11	1	2	2	66	1	81	8	116	7	137	12	112	51	141	16	81	61	124	140	49	57
5	0	6	0	4	1	5	5	124	3	147	40	142	130	156	61	149	99	27	48	54	17
82	1	0	0	14	2	116	1	136	22	196	19	105	4	17	102	117	30	113	59	92	34
70	0	31	1	2	1	97	2	90	7	76	4	95	29	103	41	39	58	61	95	72	1
125	1	3	3	0	0	24	2	168	46	84	17	220	84	137	41	52	60	63	42	145	20
41	0	10	1	15	0	47	3	85	1	125	26	105	61	103	88	83	76	52	52	46	35
4	0	1	0	61	0	94	4	135	2	99	7	175	14	156	11	19	28	10	35	92	13
46	0	14	0	2	1	20	2	188	23	46	0	125	3	29	81	133	20	80	0	34	0
4	0	2	0	2	0	30	1	72	1	58	2	94	26	121	23	65	57	101	20	54	4
33	1	0	1	0	1	5	0	127	11	76	15	116	4	89	25	75	9	34	26	87	6
4	0	7	0	1	8	2	5	39	3	7	6	62	9	53	76	47	1	103	2	24	24
2	0	10	1	16	1	49	17	3	1	62	2	96	8	15	24	46	24	15	13	54	9

## Sheet: Fig2C_FRU_Dose
WT3_0	CS_0	WT3_0.001	CS_0.001	WT3_0.01	CS_0.01	WT3_0.1	CS_0.1	WT3_0.5	CS_0.5	WT3_1	CS_1	WT3_2.5	CS_2.5	WT3_5	CS_5	WT3_10	CS_10	WT3_20	CS_20	WT3_30	CS_30
5	0	8	1	17	2	24	1	54	3	77	25	48	7	65	78	122	127	83	58	106	36
66	0	4	0	15	1	112	2	80	7	58	48	63	43	52	63	101	118	112	58	141	104
17	0	53	1	24	11	1	4	36	28	77	18	16	67	95	74	103	116	138	102	135	73
12	4	105	0	120	0	19	1	91	84	125	102	71	9	45	97	186	87	165	107	103	77
58	2	114	0	96	0	86	1	81	39	121	71	77	65	24	110	130	145	140	44	135	27
25	3	69	0	21	0	43	0	77	11	81	8	94	19	159	115	65	25	99	22	47	39
50	1	3	16	53	0	63	1	98	3	101	4	32	77	92	91	78	17	148	67	114	39
0	1	24	9	44	0	83	0	98	3	32	39	50	9	85	103	105	39	106	76	93	26
34	3	87	2	1	0	6	0	45	0	117	62	55	45	90	34	89	69	148	52	45	15
13	2	44	0	2	0	110	2	62	0	42	2	61	29	163	30	99	43	54	41	35	3
1	0	17	0	1	3	108	1	145	8	51	23	137	38	99	17	76	73	116	33	150	47
31	2	70	1	12	2	54	3	53	4	159	23	39	22	119	81	129	27	105	64	122	57
32	0	1	0	5	1	41	28	155	8	14	54	49	28	43	85	60	54	148	48	104	7
61	0	1	1	52	0	87	1	40	1	93	26	87	59	16	55	115	4	83	81	144	31
99	0	53	0	0	9	95	5	110	1	142	11	123	23	94	39	104	41	71	99	127	51
136	0	31	1	10	0	52	4	33	1	40	7	25	18	90	24	116	11	84	53	69	45
32	0	65	3	0	0	20	12	137	5	69	0	110	16	40	13	125	67	113	47	111	19
14	1	0	0	30	0	138	30	20	2	161	3	101	70	141	53	84	13	143	28	57	0
11	2	122	2	115	1	64	1	66	1	100	13	129	79	46	13	139	104	120	102	97	0
33	0	49	0	79	1	66	1	64	3	84	1	74	3	62	34	215	92	67	46	60	5
50	1	0	0	58	0	31	5	37	13	25	6	165	2	110	29	40	75	117	66	38	115
76	1	32	1	16	0	15	0	126	9	108	2	103	37	124	25	99	7	33	27	111	12
27	0	0	0	30	2	4	0	30	7	88	2	75	43	59	84	106	37	112	50	109	26
44	19	63	1	29	0	11	4	148	1	71	9	132	56	62	2	121	67	41	9	109	89
40	3	51	1	92	0	58	0	94	6	116	10	140	23	94	28	132	8	104	57	92	51
28	2	11	1	24	1	114	0	105	4	114	1	147	6	135	46	155	17	131	56	197	92
161	1	7	1	21	0	219	3	101	1	152	114	65	12	212	51	172	19	134	51	132	39
2	0	2	1	43	2	77	0	158	13	40	40	21	26	56	16	140	5	75	105	91	63
2	0	74	0	5	0	78	3	0	16	130	2	46	54	114	82	99	101	107	18	86	10
0	0	136	0	68	0	63	1	57	1	110	47	144	8	112	59	145	4	138	66	126	30

## Sheet: Fig2C_SUC_Dose
WT3_0	CS_0	WT3_0.001	CS_0.001	WT3_0.01	CS_0.01	WT3_0.1	CS_0.1	WT3_0.5	CS_0.5	WT3_1	CS_1	WT3_2.5	CS_2.5	WT3_5	CS_5	WT3_10	CS_10	WT3_20	CS_20	WT3_30	CS_30
1	0	4	0	58	20	43	0	126	10	109	37	105	37	60	18	87	21	54	15	107	58
0	2	34	1	6	3	79	58	107	36	85	20	98	57	101	57	94	54	122	44	107	58
8	3	0	2	41	1	58	31	15	30	48	32	65	45	61	45	29	76	104	49	59	63
25	2	20	2	1	2	1	35	33	28	82	15	70	47	94	100	48	72	85	29	66	36
0	2	0	0	3	1	38	23	82	11	53	48	102	32	90	80	75	48	39	68	64	51
112	0	8	0	6	1	25	2	85	2	44	34	107	36	42	32	16	16	10	10	36	36
83	0	16	3	1	0	37	2	26	7	50	51	29	24	64	47	27	27	38	38	41	41
7	0	81	0	17	0	26	2	61	2	55	21	72	61	82	39	53	53	7	7	26	26
9	0	17	17	35	0	11	3	48	3	28	35	92	21	83	81	56	56	64	64	14	14
67	1	2	0	21	1	1	1	1	1	87	16	92	7	65	16	35	35	9	9	25	25
27	0	1	1	6	0	34	9	75	30	91	48	62	63	111	14	24	32	14	56	67	35
19	1	0	1	36	0	14	49	89	9	143	44	68	85	58	60	41	42	38	22	61	78
8	1	16	0	20	1	1	2	46	7	33	22	161	55	51	43	71	63	42	14	52	37
0	0	0	0	3	0	115	1	119	3	31	59	18	109	35	63	52	95	79	28	100	30
1	0	1	1	10	0	6	0	148	13	19	10	117	71	66	41	66	12	47	20	41	3
47	0	0	0	18	23	40	7	65	15	56	1	80	19	145	26	108	21	57	31	49	13
20	0	8	61	18	27	4	23	136	4	32	77	110	43	28	41	60	20	121	47	49	14
4	0	0	5	0	0	9	23	31	0	0	34	68	23	92	36	101	70	34	17	50	38
102	0	0	0	19	0	18	11	90	15	11	56	28	52	86	58	76	16	95	37	54	3
68	0	6	0	27	2	53	31	72	21	62	40	64	8	45	50	70	28	76	10	25	1
49	0	0	0	7	0	33	2	108	18	177	72	31	25	28	18	63	3	48	3	50	17
6	0	12	0	9	0	40	53	180	22	31	38	79	54	74	14	94	91	9	45	28	13
1	1	15	0	25	0	23	2	85	10	123	97	189	45	83	59	33	64	27	61	22	38
4	1	42	0	16	0	72	28	43	5	129	72	66	40	150	25	110	41	39	2	47	3
3	0	11	0	1	0	54	0	25	73	79	37	20	20	45	46	124	25	61	53	70	3
16	0	62	0	28	0	16	0	110	12	143	43	39	11	161	65	73	48	102	23	34	28
1	0	2	0	35	0	151	0	41	1	115	7	76	5	100	84	124	27	36	6	55	29
38	0	59	0	48	0	1	0	112	29	157	37	119	37	36	59	74	22	76	4	47	63
35	0	10	0	8	1	48	1	105	0	50	47	86	105	156	115	65	9	64	9	108	11
2	0	27	0	66	0	43	3	222	2	187	27	73	2	96	54	81	93	57	6	32	6

## Sheet: Fig2D_GLU_Dose_AM_iso1
AM_0	iso1_0	AM_0.001	iso1_0.001	AM_0.01	iso1_0.01	AM_0.1	iso1_0.1	AM_0.5	iso1_0.5	AM_1	iso1_1	AM_2.5	iso1_2.5	AM_5	iso1_5	AM_10	iso1_10	AM_20	iso1_20	AM_30	iso1_30
1	0	91	9	97	4	21	1	228	70	114	33	72	59	201	30	130	76	114	85	121	67
87	28	6	34	13	9	90	6	106	18	158	1	132	53	117	93	123	80	154	116	166	53
27	1	6	0	24	10	56	23	150	50	101	20	94	38	192	67	112	118	179	176	130	31
22	13	18	30	11	24	44	14	76	29	121	24	163	19	106	52	174	25	120	100	131	73
61	1	49	6	16	0	3	10	177	14	258	19	108	49	123	62	190	66	105	99	135	63
13	0	0	0	12	3	91	8	42	16	195	3	124	40	180	64	160	29	200	89	103	37
20	11	14	0	36	3	2	0	13	2	121	45	119	68	124	67	164	75	72	38	70	61
2	0	0	37	81	12	88	7	118	11	114	17	90	20	147	79	161	105	148	41	86	97
63	0	7	0	10	21	0	8	0	22	84	29	155	62	158	62	131	54	95	76	115	110
58	0	17	7	10	5	57	0	124	0	107	50	36	77	126	35	122	62	143	78	105
1	0	1	3	0	17	26	28	179	17	178	68	161	84	201	10	160	33	180	50	142	25
26	2	4	0	10	33	31	12	120	15	216	23	127	66	136	71	190	93	65	81	79	65
10	0	0	10	0	29	2	58	66	42	159	55	62	114	120	96	149	67	166	49	168	83
6	0	1	0	67	4	3	16	125	32	263	31	263	54	90	77	213	33	230	78	218	92
3	0	14	25	20	1	97	18	186	25	186	45	96	60	97	48	134	53	264	61	137	88
22	5	69	30	19	8	1	0	127	32	202	4	220	86	209	94	111	44	187	72	177	57
203	0	55	20	16	33	75	22	161	26	197	21	190	55	176	90	216	79	155	88	175	72
38	2	12	5	66	22	120	6	107	1	260	42	227	57	167	93	168	83	159	83	58	69
1	15	14	12	16	0	0	25	167	41	207	41	174	71	74	52	223	81	143	110	62	47
64	2	35	0	76	0	42	7	175	10	74	30	170	74	192	54	98	94	7	81	96	17
25	7	56	7	4	10	14	4	108	19	132	20	117	26	91	35	93	34	77	58	83	57
49	11	26	24	5	27	55	5	142	20	88	52	132	59	55	15	84	62	120	30	88	64
0	22	12	13	0	6	0	18	197	21	252	23	154	19	103	19	103	67	123	73	108	72
0	5	1	16	19	22	0	28	91	18	166	82	133	88	124	65	132	38	113	27	157	78
4	1	46	10	11	7	1	0	47	17	156	3	209	3	141	47	109	17	74	10	97	23
0	10	3	0	9	3	1	9	170	24	273	56	161	41	100	75	266	25	201	41	177	49
20	0	2	2	0	31	1	11	11	1	263	4	171	76	164	32	275	79	192	60	192	86
18	0	6	0	3	14	0	7	168	0	255	67	132	19	114	78	201	63	105	121	185	45
10	0	1	5	2	4	0	5	44	9	118	15	158	72	194	72	189	71	145	67	207	49
7	0	6	11	0	11	0	16	53	0	45	7	198	44	285	24	158	76	268	61	228	92

## Sheet: Fig2E
mel_agar	mel_0.01	suz_agar	suz_0.01	mel_agar	mel_0.02	suz_agar	suz_0.02	mel_agar	mel_0.05	suz_agar	suz_0.05	mel_agar	mel_0.1	suz_agar	suz_0.1	mel_agar	mel_0.2	suz_agar	suz_0.2	mel_agar	mel_0.5	suz_agar	suz_0.5	mel_agar	mel_1	suz_agar	suz_1
0	0	34	22	0	0	35	40	0	0	55	32	0	0	16	19	1	6	44	44	0	0	30	79	0	18	43	54
0	0	16	16	0	0	15	16	6	2	17	30	0	0	39	69	14	18	33	74	0	0	22	82	1	4	19	32
2	2	6	15	11	12	40	33	0	0	32	52	0	0	31	40	0	0	30	57	16	36	36	75	5	38	30	55
0	0	1	1	0	0	16	42	0	0	67	68	4	3	24	22	0	0	47	64	0	0	7	26	1	19	40	49
1	1	16	20	0	0	0	0	0	0	2	9	0	0	34	38	0	0	40	62	1	14	26	62	10	64	29	78
6	1	33	28	0	0	21	11	1	0	31	45	1	0	26	25	0	0	13	20	2	41	34	51	17	60	30	44
0	0	30	21	0	0	35	43	1	1	12	28	1	20	51	61	0	0	24	69	10	21	35	62	0	0	2	20
0	0	54	26	1	0	10	7	0	0	22	48	0	1	28	27	0	0	32	78	0	0	19	53	0	15	63	58
5	11	0	1	4	16	10	8	0	1	6	15	0	0	44	26	4	5	40	75	0	0	24	12	1	28	54	50
0	0	0	0	0	0	47	24	0	0	24	18	0	0	6	8	0	0	27	85	0	0	27	66	2	0	15	17
0	0	52	24	0	0	33	76	0	0	41	25	0	0	28	45	2	15	59	77	0	0	39	51	8	15	22	13
0	0	38	24	0	0	33	34	1	0	57	23	0	0	40	46	0	0	48	67	0	0	40	67	23	46	58	56
12	22	11	20	0	0	32	49	0	0	43	30	0	1	20	35	0	0	38	43	0	0	32	52	0	40	61	64
1	0	4	3	0	0	14	20	0	0	35	30	0	0	49	70	0	0	33	35	1	22	22	68	0	4	44	45
0	0	38	26	0	0	46	38	0	0	38	35	0	2	40	59	5	18	39	52	3	9	36	57	0	0	40	56
0	1	6	7	0	0	34	26	0	0	15	27	6	11	19	28	3	2	0	22	0	0	22	38	0	1	34	55
5	12	9	13	3	11	58	43	15	8	22	36	0	1	20	18	0	1	16	84	7	43	8	4	0	28	10	34
0	1	27	29	0	5	55	34	0	1	3	12	0	0	17	16	2	5	18	76	0	0	4	31	4	46	20	60
10	13	24	23	0	0	36	20	0	0	19	80	12	12	8	3	1	4	15	72	1	0	4	36	0	6	7	70
3	10	14	31	1	6	19	16	0	0	11	23	0	2	28	44	1	0	21	46	2	0	6	40	0	0	22	50
0	1	9	2	1	10	7	23	1	1	0	0	0	0	2	21	0	0	2	22	0	1	4	60	11	41	28	30
0	0	7	2	1	0	0	0	3	28	8	16	8	9	0	29	8	19	26	34	1	2	6	44	7	51	2	18
0	0	1	0	15	29	0	0	2	2	0	0	0	0	4	24	15	58	0	32	2	6	22	31	2	12	1	22
0	0	0	1	26	35	0	0	11	12	0	3	0	0	1	15	7	10	0	10	0	0	1	20	20	31	4	10
0	0	16	6	3	12	0	28	0	0	2	13	0	31	0	3	0	17	2	27	7	56	0	16	9	33	5	26
0	1	1	1	7	9	0	1	0	1	5	11	1	23	0	0	0	2	0	4	1	1	13	31	1	20	38	44
0	3	0	2	0	0	17	7	0	0	0	0	0	0	4	24	0	0	14	24	17	20	5	41	2	26	15	70
1	14	2	5	5	18	22	18	0	1	2	8	15	7	2	26	0	0	9	11	0	8	13	60	0	0	19	66
0	0	15	31	1	1	32	16	0	3	3	23	1	0	18	30	2	8	7	20	21	12	33	48	2	43	44	44
1	1	3	9	0	0	1	3	6	19	6	24	1	0	26	40	0	0	10	48	2	14	11	79	12	52	25	38
5	25	0	0	0	1	15	25	1	1	4	12	7	15	26	17	1	0	4	20	2	20	20	30	3	27	22	54
8	1	24	14	1	0	1	3	0	0	1	0	3	19	19	22	6	14	15	16	0	12	0	8	7	44	8	42
0	0	19	25	0	0	22	18	0	0	4	2	2	22	23	25	0	0	6	17	2	27	40	16	7	12	24	28
0	0	6	9	0	0	47	46	0	0	0	0	0	3	20	41	0	0	24	35	0	0	23	42	0	0	10	48
0	0	8	8	0	1	17	32	0	0	14	18	0	0	21	64	0	3	0	0	1	6	13	33	0	1	5	23
0	0	28	35	7	7	0	0	0	0	44	52	0	0	38	48	0	2	13	14	0	0	20	34	1	23	70	22
0	0	12	11	0	1	31	33	7	6	14	21	0	0	19	26	5	28	6	26	4	22	13	28	8	81	41	32
3	8	10	1	0	0	27	8	1	0	25	25	0	4	16	16	0	0	38	27	1	1	3	17	5	36	0	8
0	0	2	5	0	1	1	0	0	0	1	1	9	13	14	8	0	0	10	5	0	32	22	29	0	7	13	35
1	0	2	5	0	0	35	21	0	10	0	0	8	42	12	34	0	0	16	24	9	22	28	48	5	38	20	48
4	7	5	19	0	0	0	0	0	0	0	0	0	1	0	5	0	0	23	18	2	13	6	30	0	1	22	21
0	0	0	0	0	31	10	17	0	0	1	30	1	2	2	6	0	0	13	23	0	2	4	28	6	19	22	40
0	0	0	0	0	0	18	11	0	0	15	13	8	32	12	15	2	1	0	0	0	1	17	42	1	15	54	18
7	15	14	15	2	17	19	13	10	26	24	29	1	10	21	28	6	29	21	20	0	1	25	72	1	12	12	40
0	0	29	14	0	1	0	0	0	1	41	45	5	39	1	22	16	16	39	21	1	39	16	58	17	88	29	33

## Sheet: Fig2F
mel_0.2	mel_1.6	suz_0.2	suz_1.6
1	5	76	82
1	3	7	57
1	0	30	21
20	16	56	65
0	1	18	81
19	40	39	34
16	19	29	48
14	22	9	38
3	3	62	80
2	4	30	62
0	1	39	114
0	1	20	80
5	12	14	54
0	3	47	62
0	2	64	96
1	0	30	50
1	6	24	35
0	1	42	21
0	2	21	28
1	0	4	16
0	0	9	44
0	2	30	57
0	1	25	58
0	1	48	54
0	2	26	48
0	0	28	32
0	2	56	34
0	0	48	26
0	1	20	22
0	3	17	26
3	12	8	30
0	4	3	28
2	6	0	11
0	2	17	26
0	1	16	11
0	0	15	22
0	1	15	42
6	10	9	25
1	0	62	23
0	1	3	13
1	1	7	7
0	3	3	17
0	0	11	5
1	0	36	46
2	2	10	32
0	0
2	0
0	0
0	1
1	1
0	1
0	16
0	1
4	11
3	4
2	4
1	1
3	21
11	3
1	1
1	21
5	20
3	76
8	28
1	25
3	30
21	7
20	16
3	16
0	9
9	9
8	24
3	21
3	44
3	7
