# Supplementary material for: Increased sugar valuation contributes to the evolutionary shift in egg-laying behavior of the fruit pest Drosophila suzukii
Source: PLoS Biol. 2023 Dec 11;21(12):e3002432. doi: 10.1371/journal.pbio.3002432 (PMC10735178; doi:10.1371/journal.pbio.3002432)
Supplement: S3 Dataset — Egg-laying rate of each replicate, on each egg-laying substrate. (XLSX) [file pbio.3002432.s007.xlsx]

## Sheet: Fig3D
melGr64af _Agar	melGr64af_1.6%sugar	melKir_Agar	melKir_1.6%sugar	melGr64af_Kir_Agar	melGr64af_Kir_1.6%sugar			WT3_Agar	WT3_1.6%sugar	suzGr64af_Agar	suzGr64af_1.6%sugar	suzKir_Agar	suzKir_1.6%sugar	suzGr64af_Kir_Agar	suzGr64af_Kir_1.6%sugar
8	14	0	0	13	20			0	0	0	0	2	35	12	23
0	3	0	0	4	8			4	46	1	12	4	42	21	40
0	0	1	1	2	0			0	0	0	0	8	35	5	29
1	0	0	0	0	0			2	23	0	14	0	19	20	19
0	0	0	0	8	8			1	28	0	41	0	5	0	7
0	0	0	0	0	0			9	38	9	70	1	65	15	15
0	0	1	0	0	0			8	9	41	52	2	9	1	2
2	3	0	0	0	0			3	48	1	24	1	35	9	22
0	38	0	0	9	24			1	12	2	6	5	36	3	16
0	1	0	0	0	4			1	0	0	22	0	22	6	35
2	1	0	1	5	9			0	16	13	39	5	15	0	2
0	1	2	3	0	0			0	58	15	45	0	4	0	0
1	0	0	2	0	0			3	73	12	20	0	2	0	0
1	11	0	0	7	24			9	40	5	9	0	3	0	1
4	18	0	0	0	1			21	47	40	45	0	2	0	0
0	0	0	0	0	0			18	39	1	21	0	20	0	0
0	8	0	0	1	4			5	23	0	0	0	0	0	0
0	0	1	1	0	12			14	66	2	15	0	0	7	6
0	1	0	3	0	0			2	36	12	10	0	4	0	0
0	6	0	0	3	2			8	58	19	41	0	1	2	2
8	14	0	0	13	20			6	81	8	72	31	23	0	0
0	3	0	0	4	8			45	72	24	64	0	0	0	0
0	0	1	1	2	0			3	28	74	84	6	32	0	0
1	0	0	0	0	0			1	40	1	0	0	0	0	0
0	0	0	0	8	8			1	50	22	8	0	0	0	2
0	0	0	0	0	0			29	1	0	0	1	38	5	0
0	0	1	0	0	0			1	56	39	29	0	0	0	0
2	3	0	0	0	0			7	18	45	6	1	35	0	0
0	38	0	0	9	24			18	74	1	28	1	25	0	0
0	1	0	0	0	4			23	33	1	24	2	24	0	0
2	1	0	1	5	9			0	45	11	69	4	41	21	7
0	1	2	3	0	0			0	16	0	0	15	80	28	21
1	0	0	2	0	0			0	27	0	0	0	0	0	0
1	11	0	0	7	24			0	0	0	0	4	33	59	32
4	18	0	0	0	1			0	35	1	30	9	53	31	43
0	0	0	0	0	0			0	15	2	41	5	29	24	33
0	8	0	0	1	4			0	9	0	0	10	29	4	9
0	0	1	1	0	12			0	0	0	0	11	39	1	6
0	1	0	3	0	0			0	39	0	21	5	17	14	4
0	6	0	0	3	2			1	58	1	42	0	35	2	0
3	18	0	1	17	42			8	35	0	29	4	23	0	0
0	17	0	18	13	62			0	0	0	0	15	25	0	0
0	0	2	26	35	33			24	57	15	25	7	64	2	0
5	16	0	17	20	71			44	31	18	23	1	55	11	19
3	41	1	9	41	48			13	53	19	54	2	51	19	18
2	41	14	23	10	2			44	44	16	34	1	14	4	19
0	3	0	36	59	21			16	28			15	62	13	29
1	67	1	0	70	19			20	22			5	19	7	12
0	2	0	30	24	12			39	24			0	58	0	16
1	6	10	23	39	36			32	55			5	78	24	23
2	36	6	8	11	26			14	2			13	48	0	2
0	4	1	27	34	22			42	74			21	44	20	15
0	14	1	39	12	25			25	40			13	38	1	0
0	23	0	29	6	61			48	54			1	0	0	2
0	0	1	5	7	2			8	36			7	74	2	0
2	10	4	37	35	70			21	39			7	23	5	18
0	12	0	21	19	28			20	22			0	0	0	1
0	0	1	8	34	36			16	55			3	36	0	0
0	2	0	13	54	25			23	54			7	82	0	0
0	33	0	12	16	32			15	52			1	55	17	20
								26	40			5	56	7	12
								32	34			4	62	0	10

## Sheet: Fig3E
iso1_ripe	iso1_ferm	melGr64af_ripe	melGr64af_ferm	melKir_ripe	melKir_ferm	melGr64af_Kir_ripe	melGr64af_Kir_ferm			WT3_ripe	WT3_ferm	suzGr64af_Ripe	suzGr64af_ferm	suzKir_ripe	suzKir_ferm	suzGr64af_Kir_ripe	suzGr64af_Kir_ferm
14	62	14	121	34	22	14	80			15	32	2	13	43	20	15	56
10	88	22	84	14	44	19	76			57	4	19	26	9	44	20	20
20	100	16	92	8	48	45	68			21	0	23	1	49	42	8	36
24	92	19	102	16	53	21	90			52	2	18	14	19	32	36	39
38	58	40	90	39	9	5	124			50	10	24	26	44	23	7	4
56	34	33	74	16	16	57	96			67	9	8	23	96	10	26	27
8	32	10	66	3	32	50	69			54	10	38	29	54	6	14	49
54	74	36	89	25	43	26	64			46	3	89	30	65	4	1	33
12	70	26	60	41	41	20	83			21	6	34	3	55	8	31	14
34	104	45	92	22	34	31	72			89	7	14	2	64	2	5	15
45	76	41	84	8	54	46	100			24	31	25	29	0	0	9	19
11	113	23	104	7	15	52	78			31	20	22	7	6	0	0	1
35	94	17	100	17	24	8	78			29	29	47	16	73	13	1	14
24	98	25	94	2	75	58	74			65	0	63	25	75	6	28	12
25	92	41	72	26	10	18	88			86	4	98	9	93	30	35	21
24	102	40	74	5	43	9	80			17	13	47	9	49	47	59	13
22	88	19	108	3	16	42	52			75	11	77	12	29	12	76	2
34	92	24	98	5	38	45	64			56	9	91	24	42	17	62	33
14	103	28	86	11	36	30	92			42	23	57	32	70	55	44	20
47	58	15	92	25	30	7	133			73	0	51	4	80	7	32	34
12	100	1	12	4	26	3	166			31	2	32	11	97	12	42	31
3	82	3	28	4	31	7	124			57	1	89	14	49	15	85	4
4	136	13	22	1	32	7	120			65	6	82	26	62	8	46	10
1	100	4	52	4	36	8	140			44	16	118	14	88	3	79	22
5	126	3	46	7	24	8	128			41	7	110	55	1	0	51	36
7	100	3	38	10	33	10	144			10	15	76	35	61	2	78	30
2	100	2	20	3	50	19	128			38	26	114	21	52	5	95	36
0	88	1	38	7	28	27	109			26	21	82	20	52	6	42	20
4	134	1	26	3	20	23	84			80	3	95	29			50	42
7	108	3	16	2	25	66	90			25	28	88	20			59	18
		4	50	10	42	25	122			85	24	96	47			27	48
		2	26	9	32	8	144			45	15	109	19			59	14
		3	14	5	26	17	104			37	2	104	25			69	13
						2	148					64	24			42	23
												83	2			50	41
