# Supplementary material for: Increased sugar valuation contributes to the evolutionary shift in egg-laying behavior of the fruit pest Drosophila suzukii
Source: PLoS Biol. 2023 Dec 11;21(12):e3002432. doi: 10.1371/journal.pbio.3002432 (PMC10735178; doi:10.1371/journal.pbio.3002432)
Supplement: S4 Dataset — Fig 4C: Peak GCaMP ΔF/F0 data for each brain for each condition and genotype. Fig 4D and 4E: Egg-laying rate of each replicate, on each egg-laying substrate of two-choice assays. (XLSX) [file pbio.3002432.s008.xlsx]

## Sheet: Fig4C
Dmel_0	Dsuz_0	blank	Dmel_1glu	Dsuz_1glu	Dmel_2.5glu	Dsuz_2.5glu	Dmel_5glu	Dsuz_5glu	Dmel_10glu	Dsuz_10glu	blank	Dmel_2.5fru	Dsuz_2.5fru	Dmel_10fru	Dsuz_10fru	blank	Dmel_2.5sucr	Dsuz_2.5sucr	Dmel_10sucr	Dsuz_10sucr	blank	Dmel KCl	Dsuz KCl
-1.00958	0.269759	0	-0.400894	2.60836	15.4906	15.8276	52.6937	30.8912	17.2032	12.3886	0	23.9049	9.6723	9.00167	7.50451	0	14.7751	6.84484	55.5625	27.691	0	7.58336	11.0899
6.13643	5.91051		0.242734	12.0641	33.8985	1.71878	18.3668	15.5587	39.6179	6.52947		25.4422	1.39695	21.7995	1.50943		17.8158	4.07555	23.704	5.27485		14.9309	18.3565
-12.7889	3.84454		2.47075	6.45643	1.79544	0.988391	43.5361	0.498395	21.401	25.7681		23.2736	2.60061	14.7736	9.11167		13.9103	1.14298	23.7971	15.6836		31.3154	15.5509
0.00762267	0.305848		18.4439	2.96272	10.0101	14.6196	9.5875	11.0288	9.86692	10.8095		15.1617	1.43971	9.62043	9.04989		2.07066	0.0667949	35.6209	20.0722		57.9566	16.1579
-1.39449	-4.25181		23.0043	3.12438	3.36597	-0.0613455	7.493	14.9348	25.7573	11.4143		23.664	10.4627	27.8775	23.1257		18.086	4.67341	41.9637	11.4898		24.1745	-1.3624
0.0579729	-2.22266		-1.28013	8.28523	16.4815	10.4256	45.7942	10.8128	59.4603	3.06741		24.446	-0.557859	21.811	5.52537		-0.286534	15.5586	23.8634	3.12148		58.3257	9.85865
1.27486	0.563945		7.00911	1.95532	14.2771	3.90223	36.0801	6.85993	12.1671	15.3473		29.0987	5.0723	19.0008			43.517		28.0913	5.61004		23.5823	11.9531
0.996511	0.704999		1.12665	4.14791	-0.669531	9.85351	51.4974	12.2333	48.474	8.32474		13.8082		24.446					30.6564	4.83351		21.0461	13.8663
0.186319	-0.862678		3.36653	1.65479		3.11304		21.1267	9.39693	38.2007												23.4141	10.5185
	2.17453		-1.27386	2.5695				8.68734	32.201													24.9565	30.7342
	-0.0368151																					9.05674	10.5465
																						40.8706	7.93065
																						59.7274	3.81684
																						21.6196	23.0398
																						24.7894	23.4257
																						11.2012	10.1739
																						8.01505	9.01846
																						21.1925	5.56222
																						9.6515	9.35929
																						28.5161	9.40237
																						19.786	21.7472
																						17.4803	9.30666
																							5.84857

## Sheet: Fig4D
WT3_ripe	WT3_ferm	melGr64af_ripe	melGr64af_ferm	melNach_ripe	melNach_ferm	melGr64afNach_ripe	melGr64afNach_ferm
66	2	122	96	4	140	104	78
50	3	32	166	6	152	97	106
102	10	10	240	10	140	36	162
70	7	1	246	14	150	31	192
94	0	136	102	8	128	128	70
60	15	7	242	17	141	88	84
86	9	10	238	3	126	48	148
63	7	4	212	22	121	36	160
88	6	32	198	1	145	64	124
50	13	28	214	5	138	94	132
46	20	37	132	32	86	16	102
124	30	33	110	22	84	38	90
135	8	5	184	4	110	16	122
130	2	6	192	14	116	33	116
150	6	11	140	10	114	51	76
124	34	48	94	34	92	26	122
120	16	23	128	2	119	11	126
124	8	44	98	2	124	6	126
124	24	10	158	14	100	15	98
90	9	11	136	28	100	37	111
112	8	36	194	18	126	122	58
80	14	46	196	10	90	104	88
44	29	12	230	13	122	76	158
46	23	86	158	10	182	76	134
76	11	19	202	20	181	110	108
67	6	42	208	3	120	50	132
75	13	6	236	9	134	74	162
96	4	58	154	2	146	96	116
90	8	3	262	1	138	60	158
101	10	22	230	12	122	72	120

## Sheet: Fig4E
CS_ripe	CS_ferm	CS_ripe+1.6%sugar	CS_ferm	CS_ripe+3.2%sugar	CS_ferm	WT3_ripe	WT3_ferm	WT3_ripe+1.6%sugar	WT3_ferm	WT3_ripe+3.2%sugar	WT3_ferm
30	53	4	56	49	24	53	37	40	23	69	29
48	11	58	2	59	12	31	27	58	37	39	33
22	32	13	45	34	29	35	25	47	40	83	40
26	65	62	8	78	4	42	31	21	39	32	21
28	43	7	59	82	1	55	16	92	35	64	12
16	49	37	39	73	3	68	20	60	40	71	23
50	41	75	25	55	10	50	19	83	40	94	40
19	61	42	35	32	50	35	31	52	25	51	11
33	23	73	10	45	25	44	44	39	31	66	63
17	48	1	54	32	46	46	44	60	56	66	39
5	25	67	5	76	19	79	23	44	20	64	17
8	17	15	6	41	16	28	21	37	25	71	31
9	16	13	38	42	30	75	8	15	18	46	26
15	42	5	39	35	44	69	12	52	35	72	13
14	40	38	10	41	42	40	25	13	14	91	43
5	18	17	50	80	20	78	21	92	20	54	5
5	22	17	26	56	35	25	5	41	14	76	5
30	13	33	20	36	21	84	7	14	31	56	25
1	62	13	44	49	20	54	7	55	3	50	48
37	36	42	4	58	11	63	41	45	10	94	15
8	13	75	0	65	14	81	43	67	22	79	20
8	38	0	35	30	17	74	13	63	14	69	31
12	24	51	14	43	24	79	32	61	13	81	8
12	51	2	43	43	21	69	36	89	11	59	14
12	25	20	32	53	37	80	30	92	13	118	27
5	23	65	9	28	0	58	10	83	49	86	28
11	38	1	75	68	15	16	15	102	20	50	4
25	37	80	8	38	12	105	14	96	32	60	17
6	34	43	29	33	45	87	3	68	9	51	0
19	38	26	65	96	0	90	19	84	22	71	22
