# Supplementary material for: Increased sugar valuation contributes to the evolutionary shift in egg-laying behavior of the fruit pest Drosophila suzukii
Source: PLoS Biol. 2023 Dec 11;21(12):e3002432. doi: 10.1371/journal.pbio.3002432 (PMC10735178; doi:10.1371/journal.pbio.3002432)
Supplement: S1 Data — S1A: glucose, fructose, acetic acid, and ethanol levels (g/L) measured in ripe (after ½ dilution in water) and fermented purées. S1B: final glucose, fructose, acetic acid, and ethanol levels (expressed as % w/v) in the oviposition substrates used in behavioral assays. S1C: Egg-laying rate of each replicate, on each egg-laying substrate of two-choice assays. (XLSX) [file pbio.3002432.s009.xlsx]

## Sheet: S1A
Ripe_glu	Ferm_glu	Ripe_fru	Ferm_fru	Ripe_AA	Ferm_AA	Ripe_EtOH	Ferm_EtOH
14.59	0.53072	14.72	4.81824	0.0288747	8.06303	0.0338292	0.28191
13.268	0.79608	11.3764	4.41672	0.0202123	13.7384	0.0394674	0.986685
13.9314	0.59706	14.7224	3.0114	0.0509367	13.0141	0.0394674	2.02035
8.62	0.19902	12.71	0.06692	7.2187e-05	2.79097	0.0347689	6.38996
13.268	0	14.0532	0.40152		3.98187		0.28191
15.9216	0	18.0684	0.6692		8.87978		0.460453
13.9314	1.18749	12.7148	2.7571		12.3885		11.5583
16.5851	0.013268	20.076	0.026768		17.2328
	0.03317		0.026768		18.025
	0.019902		0.03346		16.8438
					18.3286

## Sheet: S1B
	Ripe_glu	Ferm_glu	Ripe_fru	Ferm_fru	Ripe_AA	Ferm_AA	Ripe_EtOH	Ferm_EtOH
	14.59	0.53072	14.72	4.81824	0.0288747	8.06303	0.0338292	0.28191
	13.268	0.79608	11.3764	4.41672	0.0202123	13.7384	0.0394674	0.986685
	13.9314	0.59706	14.7224	3.0114	0.0509367	13.0141	0.0394674	2.02035
	8.62	0.19902	12.71	0.06692	7.2187e-05	2.79097	0.0347689	6.38996
	13.268	0	14.0532	0.40152		3.98187		0.28191
	15.9216	0	18.0684	0.6692		8.87978		0.460453
	13.9314	1.18749	12.7148	2.7571		12.3885		11.5583
	16.5851	0.013268	20.076	0.026768		17.2328
		0.03317		0.026768		18.025
		0.019902		0.03346		16.8438
						18.3286
AVG	13.7644	0.337671	14.8051	1.62281	0.025024	12.117	0.0368832	3.13994
STDEV	2.39955	0.419401	2.91611	1.93431	0.0210716	5.52793	0.00300851	4.29802
Final AVG conc. in oviposition substrate (%)	0.825866	0.0202602	0.888309	0.0973686	0.00150144	0.727019	0.00221299	0.188396
Stdev (%)	0.143973	0.0251641	0.174966	0.116059	0.0012643	0.331676	0.00018051	0.257881

## Sheet: S1C
CSnutri_Ripe	CSnutri_Ferm	CSNutri-Stndrd_Ripe	CSNutri-Stndrd_Ferm	CS_Stndrd_Ripe	CS_Stndrd_Ferm	WT3nutri_Ripe	WT3nutri_Ferm	WT3Nutri-Stndrd_Ripe	WT3Nutri-Stndrd_Ferm
10	46	16	73	30	164	73	26	8	17
15	80	18	88	21	136	74	15	6	18
24	84	5	60	5	224	68	26	7	15
20	49	18	79	0	140	34	12	22	12
8	69	3	95	11	144	57	85	6	2
13	41	82	53	10	178	36	34	13	11
54	18	4	65	4	164	60	27	13	7
11	44	85	57	8	142	66	32	4	12
9	43	11	90	44	110	48	31	20	9
6	33	23	71	34	158	62	46	29	15
15	134	18	88	14	84	64	34	16	10
14	140	15	58	22	82	95	11	18	13
11	142	9	97	36	92	64	28	18	14
7	120	1	76	35	102	104	38	27	15
42	102	17	56	4	106	90	25	10	20
10	134	16	47	9	118	82	26	24	17
12	112	2	60	50	62	78	33	7	1
17	98	10	84	33	74	80	14	28	2
23	136	20	70	1	112	74	60	40	7
24	108	6	65	2	76	23	31	17	6
32	59	15	180	24	74	124	60	15	6
15	164	38	162	30	68	110	34	31	7
9	132	1	196	2	112	108	30	79	9
12	122	3	190	4	80	108	17	17	3
30	144	28	172	48	62	56	26	62	35
39	87	20	132	30	55	78	34	28	10
31	122	4	190	8	68	82	2	38	2
18	82	25	162	12	72	116	14	10	6
76	62	20	130	33	42	128	38	19	15
23	102	48	142	90	55	100	17	50	3
43	90					146	18	6	2
28	112					134	31	16	9
50	108					100	40	29	14
78	44					162	15	28	22
9	110					52	15	38	23
18	172					66	22	48	11
98	74					62	10	40	7
134	25					78	44	10	2
122	31					30	14	40	24
150	35					54	13	32	20
92	88					88	44	23	3
56	130					86	40	54	27
16	152					42	64	68	14
7	222					42	42	36	19
54	64					46	34	108	6
42	130					14	24	58	15
8	218					46	70	10	5
22	172					68	52	1	4
35	174					54	78	12	8
48	112					44	28	3	0
