# Supplementary material for: Increased sugar valuation contributes to the evolutionary shift in egg-laying behavior of the fruit pest Drosophila suzukii
Source: PLoS Biol. 2023 Dec 11;21(12):e3002432. doi: 10.1371/journal.pbio.3002432 (PMC10735178; doi:10.1371/journal.pbio.3002432)
Supplement: S2 Data — Egg-laying rate of each replicate, on each egg-laying substrate. (XLSX) [file pbio.3002432.s010.xlsx]

## Sheet: S2A
mel_agar_large	mel_glufru_large	suz_agar_large	suz_glufru_large	mel_agar_med	mel_glufru_med	suz_agar_med	suz_glufru_med	mel_agar_small	mel_glufru_small	suz_agar_small	suz_glufru_small
0	0	54	72	0	0	38	72	18	16	16	24
0	10	17	24	0	9	3	62	1	2	6	17
0	38	5	82	4	13	14	32	0	1	0	0
0	26	27	98	5	12	21	46	4	12	7	5
0	15	35	82	1	2	21	32	2	26	16	12
0	31	20	20	0	1	13	12	7	14	12	1
0	0	12	68	1	6	1	11	1	5	11	5
0	4	0	18	1	25	18	22	0	0	11	6
0	49	7	42	0	16	0	10	1	9	12	5
0	7	52	36	0	0	24	35	0	2	5	28
0	0	7	16	6	23	11	27	0	0	1	11
0	12	23	15	2	38	18	44	2	7	4	12
0	8	29	17	0	19	29	65	1	9	6	5
0	26	7	15	0	2	12	18	0	6	3	16
1	0	16	41	0	0	52	46	0	0	6	11
0	0	3	7	0	8	11	29	2	3	7	5
0	5	18	31	0	3	14	18	0	1	1	0
0	5	10	24	1	14	60	60	0	8	23	20
4	25	10	10	0	16	34	27	0	1	0	2
0	36	27	32	0	4	51	66	0	0	0	0
				0	1	20	27	0	1	4	8
				1	0	5	19	1	21	4	9
				1	2	3	14	0	0	0	14
				0	3	13	20	1	16	1	13
				3	13	22	28	2	25	3	10
				0	7	6	18	2	2	8	6
				0	12	19	45	3	23	5	20
				0	2	8	9	0	0	8	22
				0	1	4	11	0	18	16	16
				1	21	51	42	0	0	11	24
								0	14	11	23
								1	6	8	15
								0	18	16	13
								0	0	0	6
								2	7	1	1
								0	0	5	4
								3	7	2	9
								1	0	20	6
								0	0	29	78
								0	0	38	42
								1	12	12	14
								2	24	40	44
								2	9	34	32
								2	18	23	30
								0	2	26	44
								0	26	5	25
								0	16	5	21
								5	15	23	43
								7	7	30	90
								0	9	26	15
								1	14	48	62
								4	18	32	60
										30	56

## Sheet: S2B
mel_agarose	mel_sucrose	mel_agarose_AAEtOH	mel_sucrose_AAEtOH	suz_agarose	suz_sucrose	suz_agarose_AAEtOH	suz_sucrose_AAEtOH
4	16	23	9	15	23	15	19
2	38	20	8	0	10	15	16
3	34	24	10	4	17	16	16
9	20	16	7	15	15	21	18
18	17	25	13	12	17	16	24
11	16	21	7	17	3	20	16
24	11	26	2	12	16	8	5
1	19	26	14	17	17	27	11
2	23	7	13	6	8	19	7
10	24	10	3	8	18	20	7
11	23	29	14	22	17	10	12
13	28	34	11	7	32	19	7
2	29	28	4	0	19	24	13
8	31	18	12	3	12	16	11
2	26	26	6	4	19	14	9
0	28	23	7	6	10	37	11
12	22	26	15	1	9	17	4
7	20	25	5	3	13	29	4
9	20	29	11	9	31	33	13
15	16	18	10	6	25	26	11
7	25	16	19	2	18	30	13
7	23	4	1	16	14	21	14
1	1	22	9	10	21	13	16
14	17	19	10	30	12	15	5
8	20	13	6	12	20	31	15
5	22	31	6	1	18	18	11
21	16	10	1	14	17	20	23
2	27	21	13	15	20	6	4
4	22	16	4	14	18	18	20
10	13	30	14	7	8	10	2

## Sheet: S2C
mel_agar	mel_0.01	suz_agar	suz_0.01	mel_agar	mel_0.02	suz_agar	suz_0.02	mel_agar	mel_0.05	suz_agar	suz_0.05	mel_agar	mel_0.1	suz_agar	suz_0.1	mel_agar	mel_0.2	suz_agar	suz_0.2	mel_agar	mel_0.5	suz_agar	suz_0.5	mel_agar	mel_1	suz_agar	suz_1
0	0	34	22	0	0	35	40	0	0	55	32	0	0	16	19	1	6	44	44	0	0	30	79	0	18	43	54
0	0	16	16	0	0	15	16	6	2	17	30	0	0	39	69	14	18	33	74	0	0	22	82	1	4	19	32
2	2	6	15	11	12	40	33	0	0	32	52	0	0	31	40	0	0	30	57	16	36	36	75	5	38	30	55
0	0	1	1	0	0	16	42	0	0	67	68	4	3	24	22	0	0	47	64	0	0	7	26	1	19	40	49
1	1	16	20	0	0	0	0	0	0	2	9	0	0	34	38	0	0	40	62	1	14	26	62	10	64	29	78
6	1	33	28	0	0	21	11	1	0	31	45	1	0	26	25	0	0	13	20	2	41	34	51	17	60	30	44
0	0	30	21	0	0	35	43	1	1	12	28	1	20	51	61	0	0	24	69	10	21	35	62	0	0	2	20
0	0	54	26	1	0	10	7	0	0	22	48	0	1	28	27	0	0	32	78	0	0	19	53	0	15	63	58
5	11	0	1	4	16	10	8	0	1	6	15	0	0	44	26	4	5	40	75	0	0	24	12	1	28	54	50
0	0	0	0	0	0	47	24	0	0	24	18	0	0	6	8	0	0	27	85	0	0	27	66	2	0	15	17
0	0	52	24	0	0	33	76	0	0	41	25	0	0	28	45	2	15	59	77	0	0	39	51	8	15	22	13
0	0	38	24	0	0	33	34	1	0	57	23	0	0	40	46	0	0	48	67	0	0	40	67	23	46	58	56
12	22	11	20	0	0	32	49	0	0	43	30	0	1	20	35	0	0	38	43	0	0	32	52	0	40	61	64
1	0	4	3	0	0	14	20	0	0	35	30	0	0	49	70	0	0	33	35	1	22	22	68	0	4	44	45
0	0	38	26	0	0	46	38	0	0	38	35	0	2	40	59	5	18	39	52	3	9	36	57	0	0	40	56
0	1	6	7	0	0	34	26	0	0	15	27	6	11	19	28	3	2	0	22	0	0	22	38	0	1	34	55
5	12	9	13	3	11	58	43	15	8	22	36	0	1	20	18	0	1	16	84	7	43	8	4	0	28	10	34
0	1	27	29	0	5	55	34	0	1	3	12	0	0	17	16	2	5	18	76	0	0	4	31	4	46	20	60
10	13	24	23	0	0	36	20	0	0	19	80	12	12	8	3	1	4	15	72	1	0	4	36	0	6	7	70
3	10	14	31	1	6	19	16	0	0	11	23	0	2	28	44	1	0	21	46	2	0	6	40	0	0	22	50
0	1	9	2	1	10	7	23	1	1	0	0	0	0	2	21	0	0	2	22	0	1	4	60	11	41	28	30
0	0	7	2	1	0	0	0	3	28	8	16	8	9	0	29	8	19	26	34	1	2	6	44	7	51	2	18
0	0	1	0	15	29	0	0	2	2	0	0	0	0	4	24	15	58	0	32	2	6	22	31	2	12	1	22
0	0	0	1	26	35	0	0	11	12	0	3	0	0	1	15	7	10	0	10	0	0	1	20	20	31	4	10
0	0	16	6	3	12	0	28	0	0	2	13	0	31	0	3	0	17	2	27	7	56	0	16	9	33	5	26
0	1	1	1	7	9	0	1	0	1	5	11	1	23	0	0	0	2	0	4	1	1	13	31	1	20	38	44
0	3	0	2	0	0	17	7	0	0	0	0	0	0	4	24	0	0	14	24	17	20	5	41	2	26	15	70
1	14	2	5	5	18	22	18	0	1	2	8	15	7	2	26	0	0	9	11	0	8	13	60	0	0	19	66
0	0	15	31	1	1	32	16	0	3	3	23	1	0	18	30	2	8	7	20	21	12	33	48	2	43	44	44
1	1	3	9	0	0	1	3	6	19	6	24	1	0	26	40	0	0	10	48	2	14	11	79	12	52	25	38
5	25	0	0	0	1	15	25	1	1	4	12	7	15	26	17	1	0	4	20	2	20	20	30	3	27	22	54
8	1	24	14	1	0	1	3	0	0	1	0	3	19	19	22	6	14	15	16	0	12	0	8	7	44	8	42
0	0	19	25	0	0	22	18	0	0	4	2	2	22	23	25	0	0	6	17	2	27	40	16	7	12	24	28
0	0	6	9	0	0	47	46	0	0	0	0	0	3	20	41	0	0	24	35	0	0	23	42	0	0	10	48
0	0	8	8	0	1	17	32	0	0	14	18	0	0	21	64	0	3	0	0	1	6	13	33	0	1	5	23
0	0	28	35	7	7	0	0	0	0	44	52	0	0	38	48	0	2	13	14	0	0	20	34	1	23	70	22
0	0	12	11	0	1	31	33	7	6	14	21	0	0	19	26	5	28	6	26	4	22	13	28	8	81	41	32
3	8	10	1	0	0	27	8	1	0	25	25	0	4	16	16	0	0	38	27	1	1	3	17	5	36	0	8
0	0	2	5	0	1	1	0	0	0	1	1	9	13	14	8	0	0	10	5	0	32	22	29	0	7	13	35
1	0	2	5	0	0	35	21	0	10	0	0	8	42	12	34	0	0	16	24	9	22	28	48	5	38	20	48
4	7	5	19	0	0	0	0	0	0	0	0	0	1	0	5	0	0	23	18	2	13	6	30	0	1	22	21
0	0	0	0	0	31	10	17	0	0	1	30	1	2	2	6	0	0	13	23	0	2	4	28	6	19	22	40
0	0	0	0	0	0	18	11	0	0	15	13	8	32	12	15	2	1	0	0	0	1	17	42	1	15	54	18
7	15	14	15	2	17	19	13	10	26	24	29	1	10	21	28	6	29	21	20	0	1	25	72	1	12	12	40
0	0	29	14	0	1	0	0	0	1	41	45	5	39	1	22	16	16	39	21	1	39	16	58	17	88	29	33
