# Supplementary material for: Increased sugar valuation contributes to the evolutionary shift in egg-laying behavior of the fruit pest Drosophila suzukii
Source: PLoS Biol. 2023 Dec 11;21(12):e3002432. doi: 10.1371/journal.pbio.3002432 (PMC10735178; doi:10.1371/journal.pbio.3002432)
Supplement: S3 Data — Egg-laying rate of each replicate, on each egg-laying substrate, for each genotype. (XLSX) [file pbio.3002432.s011.xlsx]

## Sheet: S3B_mel
Gr64af_agar	Gr64af_0.1AA	Kir_agar	Kir_0.1AA	Gr64afKir_agar	Gr64afKir_0.1AA	Gr64af_agar	Gr64af_0.5AA	Kir_agar	Kir_0.5AA	Gr64afKir_agar	Gr64afKir_0.5AA	Gr64af_agar	Gr64af_1AA	Kir_agar	Kir_1AA	Gr64afKir_agar	Gr64afKir_1AA
2	140	2	62	24	144	3	122	2	98	0	156	1	90	3	120	1	100
5	112	17	96	22	138	2	112	2	84	1	174	2	144	2	72	0	128
1	82	6	76	7	148	0	159	3	90	0	122	0	138	2	74	1	104
0	112	3	72	4	150	2	128	3	81	2	119	2	166	3	106	0	110
1	88	15	64	9	134	0	146	6	68	6	136	1	116	11	88	0	142
5	102	10	64	23	121	1	130	4	94	0	145	1	120	4	72	0	130
3	98	12	80	0	74	2	176	1	94	2	112	7	146	3	76	0	86
2	109	1	52	5	101	0	162	0	86	1	76	0	118	1	59	1	118
23	92	3	79	11	104	0	146	2	108	2	66	3	114	2	54	4	166
0	108	7	90	30	160	0	114	0	72	6	166	3	106	1	98	0	124
0	24	3	52	41	90	1	180	4	26	7	136	1	88	7	69	1	126
0	30	1	21	27	104	4	154	2	88	17	176	1	102	5	44	7	127
6	116	4	35	7	122	4	176	2	15	2	150	3	49	10	42	2	136
6	58	1	4	8	108	1	129	2	29	2	118	2	62	6	17	10	152
14	68	5	30	33	112	3	144	1	62	0	96	3	120	8	16	38	98
9	78	5	18	16	134	4	31	9	63	1	130	3	68	3	6	9	140
5	98	2	36	12	102	1	186	2	56	0	106	4	142	12	60	3	120
2	122	0	26	13	100	1	96	3	57	5	178	3	142	6	70	2	146
5	126	4	10	19	130	0	48	9	74	2	94	4	148	14	28	13	145
17	98	2	28	2	34	1	116	2	52	2	140	0	134	1	26	6	166
2	41	10	67	18	81	0	30	0	25	6	152	1	78	0	36	1	120
8	44	7	76	5	108	0	51	3	43	5	110	1	68	11	41	0	92
3	16	0	65	9	116	1	40	4	80	2	86	0	46	0	94	0	114
5	35	2	50	13	90	0	42	1	58	5	102	0	13	1	60	1	134
2	42	6	44	11	112	1	36	7	98	3	120	0	30	2	58	0	80
1	50	1	74	16	78	0	58	2	62	2	100	1	12	3	34	0	94
6	45	0	47	24	78	1	66	3	58	5	114	0	40	1	100	0	108
0	5	5	53	8	92	0	58	2	76	10	160	0	28	4	84	1	118
1	0	4	40	0	112	0	48	3	84	2	88	1	47	4	69	2	102
2	49	4	67	15	132	0	34	1	77	8	90	0	12	7	72	0	104

## Sheet: S3B_suz
Gr64af_0	Gr64af_0.1	Kir_0	Kir_0.1	Gr64afKir_0	Gr64afKir_0.1	Gr64af_0	Gr64af_0.5	Kir_0	Kir_0.5	Gr64afKir_0	Gr64afKir_0.5	Gr64af_0	Gr64af_1	Kir_0	Kir_1	Gr64afKir_0	Gr64afKir_1
1	52	2	46	17	36	4	88	2	56	0	37	8	108	3	64	31	56
20	51	1	78	14	48	2	27	1	30	0	84	62	26	9	25	3	34
0	14	11	36	12	44	18	32	0	24	0	28	4	70	2	76	0	0
0	18	0	34	13	72	13	78	1	17	1	0	14	64	1	64	0	0
3	48	11	39	21	3	23	9	2	16	0	50	8	138	0	52	24	3
20	0	1	40	8	38	11	48	2	38	0	40	8	34	1	50	12	91
9	86	5	59	20	46	0	0	20	32	2	46	37	52	18	40	0	44
0	43	1	32	2	28	2	96	6	46	5	22	10	14	12	8	0	22
2	33	2	45	3	0	1	40	0	40	12	92	12	92	0	36	1	64
14	52	10	49	3	86	11	98	2	50	1	70	20	55	1	0	8	58
1	1	0	0	1	22	2	34	5	42	0	34	32	68	18	15	6	5
0	62	0	30	15	1	2	68	0	28	0	38	8	0	4	13	17	19
0	28	0	10	0	0	18	94	1	94	1	1	3	10	18	72	15	30
11	58	0	0	2	19	1	56	3	34	2	42	5	72	0	21	0	1
1	76	0	28	1	11	4	17	1	0	1	15	10	58	0	8	0	42
1	83	0	11	0	0	0	48	3	46	0	0	3	38	4	31	3	0
0	19	2	28	12	22	12	112	0	14	0	12	8	96	1	23	0	14
5	92	0	41	0	0	4	44	0	0	7	94	26	76	0	0	24	11
1	74	0	44	0	0	8	19	0	1	2	20	0	0	0	30	0	0
1	44	0	12	0	36	16	80	6	44	12	38	9	62	1	28	0	34
0	20	29	55	0	13	4	68	1	23	0	0	3	32	0	0	0	12
0	56	0	20	1	56	0	12	0	10	0	10	0	26	5	34	1	34
1	78	0	0	0	26	5	94	0	7	11	48	13	108	4	40	0	44
1	31	0	15			1	47	0	50			14	10	1	18
13	82	0	4			2	76	1	0			12	30	0	20
1	40	0	56			0	50	0	0			2	13	0	45
		0	0					1	12			0	0
		0	0									8	23
		0	0									0	0
												6	26
