# Supplementary material for: Increased sugar valuation contributes to the evolutionary shift in egg-laying behavior of the fruit pest Drosophila suzukii
Source: PLoS Biol. 2023 Dec 11;21(12):e3002432. doi: 10.1371/journal.pbio.3002432 (PMC10735178; doi:10.1371/journal.pbio.3002432)
Supplement: S4 Data — S4C: Egg-laying rate of each replicate for oviposition stimulation assay displayed in S4C Fig. S4D: GCaMP peak ΔF/F0 data for each brain of each genotype. (XLSX) [file pbio.3002432.s012.xlsx]

## Sheet: S4B
Dmel_0	Dsuz_0	blank	Dmel_1glu	Dsuz_1glu	Dmel_2.5glu	Dsuz_2.5glu	Dmel_5glu	Dsuz_5glu	Dmel_10glu	Dsuz_10glu	blank	Dmel_2.5fru	Dsuz_2.5fru	Dmel_10fru	Dsuz_10fru	blank	Dmel_2.5sucr	Dsuz_2.5sucr	Dmel_10sucr	Dsuz_10sucr
-0.0397194	0.0217013	0	-0.0157722	0.209835	0.60944	1.27329	2.0731	2.48511	0.676815	0.996628	0	0.940477	0.77811	0.354148	0.603718	0	0.58129	0.550648	2.18597	2.22766
0.241422	0.475484		0.00954975	0.970523	1.33365	0.138271	0.722594	1.25165	1.55867	0.525278		1.00096	0.112381	0.857647	0.121429		0.700918	0.327867	0.932574	0.424347
-0.503147	0.309282		0.0972054	0.519402	0.070637	0.0795133	1.71282	0.0400945	0.841967	2.07298		0.915643	0.209212	0.581232	0.733009		0.547267	0.0919496	0.936239	1.2617
0.000299895	0.0246046		0.725631	0.238343	0.393822	1.1761	0.377196	0.887233	0.388189	0.869596		0.5965	0.115821	0.378492	0.728038		0.0814651	0.00537346	1.40142	1.61475
-0.0548625	-0.342046		0.905045	0.251348	0.132426	-0.00493508	0.294793	1.20146	1.01335	0.918247		0.931002	0.841696	1.09677	1.8604		0.711549	0.375963	1.65095	0.924319
0.0022808	-0.178807		-0.0503636	0.666524	0.648422	0.838712	1.80166	0.869858	2.33932	0.246765		0.961767	-0.0448782	0.8581	0.444501		-0.011273	1.25164	0.938847	0.251115
0.050156	0.0453678		0.275756	0.1573	0.561696	0.313924	1.41948	0.551862	0.478686	1.23465		1.14481	0.408052	0.747539			1.71207		1.10518	0.451313
0.0392052	0.0567152		0.0443252	0.333688	-0.026341	0.792688	2.02603	0.984139	1.90709	0.669702		0.543251		0.961767					1.2061	0.388843
0.00733024	-0.0694		0.132448	0.133123		0.250436		1.69958	0.369699	3.07314
	0.174935		-0.0501167	0.206709				0.698872	1.26687
	-0.00296168

## Sheet: S4C
WT3_0	melGr64af_0	melNach_0	melGr64afNach_0	WT3_0.25	melGr64af_0.25	melNach_0.25	melGr64afNach_0.25	WT3_0.5	melGr64af_0.5	melNach_0.5	melGr64afNach_0.5	WT3_1	melGr64af_1	melNach_1	melGr64afNach_1
13	1	1	15	44	2	2	35	83	33	0	105	3	19	2	56
28	1	1	0	43	0	1	28	150	2	2	47	89	13	0	46
108	2	1	1	92	3	2	49	80	1	3	23	41	17	1	45
31	1	1	0	91	2	1	73	160	3	1	69	66	19	4	66
14	0	1	0	49	2	2	15	68	1	3	30	57	2	10	100
1	0	1	0	16	2	1	37	56	1	3	72	109	2	1	89
0	0	1	19	77	1	1	57	85	2	3	36	153	3	1	93
53	1	1	9	91	2	1	54	85	2	4	69	141	2	1	64
11	1	0	7	2	1	1	0	44	11	8	38	52	29	3	70
73	2	2	38	15	1	0	0	27	20	1	59	67	18	31	79
1	1	2	1	99	1	1	1	109	5	1	75	141	63	40	79
53	5	1	1	97	1	1	48	96	1	1	51	79	64	1	89
47	5	2	2	123	3	2	51	54	2	1	60	69	43	29	103
29	0	2	2	65	1	2	26	48	1	1	83	81	17	27	86
22	2	3	0	86	2	2	30	83	1	3	37	121	1	1	84
89	1	1	14	87	2	0	71	127	2	2	61	114	18	1	89
28	0	2	13	125	1	1	50	83	2	20	44	124	14	14	108
70	0	1	26	105	2	1	23	115	10	1	40	112	12	36	110
92	0	0	22	77	3	1	50	161	2	2	52	125	4	29	65
99	1	2	26	144	2	1	69	113	1	31	35	107	2	4	63
16	2	1	19	88	16	2	79	64	8	11	55	31	37	2	62
0	1	1	0	28	3	4	56	23	18	38	37	58	14	19	67
1	1	2	50	33	0	21	27	18	30	27	81	34	6	3	72
1	1	2	14	65	1	1	39	58	13	54	60	29	4	6	63
52	1	0	10	37	1	1	29	38	7	2	29	33	15	71	49
10	1	1	15	67	9	0	23	64	1	0	12	62	14	18	52
19	2	0	34	1	1	1	42	81	27	1	58	46	8	15	36
11	2	2	16	27	0	2	24	3	18	52	53	64	7	21	66
22	0	1	32	46	1	2	21	18	1	29	74	85	43	26	42
6	0	2	20	27	1	2	25	16	28	22	33	74	17	17	44

## Sheet: S4D
control_5glu	control_2.5glu	Gr64afNach_2.5glu
52.6937	15.0947	8.41243
18.3635	34.1177	19.6824
43.5361	1.79544	24.0818
9.20056	10.0101	25.8316
2.34942	4.8655	18.6424
46.3829	16.0769	43.0867
33.9405	14.1457	14.3582
50.0853	-0.669531	38.4743
		18.7374
